# Supplementary material for: Deep Learning for the Diagnosis of Esophageal Cancer in Endoscopic Images: A Systematic Review and Meta-Analysis
Source: Cancers (Basel). 2022 Dec 5;14(23):5996. doi: 10.3390/cancers14235996 (PMC9736434; doi:10.3390/cancers14235996)
Supplement: Supplementary file 1 [file cancers-14-05996-s001.zip]

Archive with 1 entries (1 files):
- cancers-1997715-supplementary.pdf
